# Supplementary material for: A Novel Blood-Based microRNA Diagnostic Model with High Accuracy for Multi-Cancer Early Detection
Source: Cancers (Basel). 2022 Mar 11;14(6):1450. doi: 10.3390/cancers14061450 (PMC8946599; doi:10.3390/cancers14061450)
Supplement: Supplementary file 1 [file cancers-14-01450-s001.zip]

Archive with 1 entries (1 files):
- cancers-1570865-supplementary.pdf
